# Supplementary material for: Analysis of the Transcriptome of the Red Seaweed Grateloupia imbricata with Emphasis on Reproductive Potential
Source: Mar Drugs. 2018 Dec 7;16(12):490. doi: 10.3390/md16120490 (PMC6316539; doi:10.3390/md16120490)
Supplement: Supplementary file 1 [file marinedrugs-16-00490-s001.zip]

Archive with 4 entries (3 files):
- Supplementary_file_2new.zip
- Supplementary_file_1Roig.zip
- __MACOSX/
- __MACOSX/._Supplementary_file_1Roig.zip
